# Supplementary material for: The molecular logic of Gtr1/2- and Pib2-dependent TORC1 regulation in budding yeast
Source: eLife. 2025 Jul 7;13:RP94628. doi: 10.7554/eLife.94628 (PMC12234008; doi:10.7554/eLife.94628)
Supplement: Figure 1—source data 2. [file elife-94628-fig1-data2.zip]

Archive with 12 entries (11 files):
- Figure 1-source data 2/
- __MACOSX/._Figure 1-source data 2
- Figure 1-source data 2/1B_rps6_-leu_-gln_gtr1ko.tif
- __MACOSX/Figure 1-source data 2/._1B_rps6_-leu_-gln_gtr1ko.tif
- Figure 1-source data 2/1B_rps6_-leu_-gln_wt.tif
- __MACOSX/Figure 1-source data 2/._1B_rps6_-leu_-gln_wt.tif
- Figure 1-source data 2/1B_rps6_-leu_-gln_pib2ko.tif
- __MACOSX/Figure 1-source data 2/._1B_rps6_-leu_-gln_pib2ko.tif
- Figure 1-source data 2/1A_rps6_amino-acids_pib2ko.tif
- __MACOSX/Figure 1-source data 2/._1A_rps6_amino-acids_pib2ko.tif
- Figure 1-source data 2/1A_rps6_amino-acids_wt_gtr1ko.tif
- __MACOSX/Figure 1-source data 2/._1A_rps6_amino-acids_wt_gtr1ko.tif
