# Supplementary material for: The molecular logic of Gtr1/2- and Pib2-dependent TORC1 regulation in budding yeast
Source: eLife. 2025 Jul 7;13:RP94628. doi: 10.7554/eLife.94628 (PMC12234008; doi:10.7554/eLife.94628)
Supplement: Figure 2—source data 2. [file elife-94628-fig2-data2.zip]

Archive with 14 entries (13 files):
- Figure 2-source data 2/
- __MACOSX/._Figure 2-source data 2
- Figure 2-source data 2/2A_rps6_-gln_pib2nid.tif
- __MACOSX/Figure 2-source data 2/._2A_rps6_-gln_pib2nid.tif
- Figure 2-source data 2/2A_rps6_-gln_gtr2ko.tif
- __MACOSX/Figure 2-source data 2/._2A_rps6_-gln_gtr2ko.tif
- Figure 2-source data 2/2A_rps6_-gln_gtr1-2ko_gtr1-2off.tif
- __MACOSX/Figure 2-source data 2/._2A_rps6_-gln_gtr1-2ko_gtr1-2off.tif
- Figure 2-source data 2/2A_rps6_-gln_WT.tif
- __MACOSX/Figure 2-source data 2/._2A_rps6_-gln_WT.tif
- Figure 2-source data 2/2A_rps6_-gln_pib2ko.tif
- __MACOSX/Figure 2-source data 2/._2A_rps6_-gln_pib2ko.tif
- Figure 2-source data 2/2A_rps6_-gln_gtr1ko_gtr1ko-pib2nid.tif
- __MACOSX/Figure 2-source data 2/._2A_rps6_-gln_gtr1ko_gtr1ko-pib2nid.tif
