# Supplementary material for: The molecular logic of Gtr1/2- and Pib2-dependent TORC1 regulation in budding yeast
Source: eLife. 2025 Jul 7;13:RP94628. doi: 10.7554/eLife.94628 (PMC12234008; doi:10.7554/eLife.94628)
Supplement: Figure 5—source data 2. [file elife-94628-fig5-data2.zip]

Archive with 28 entries (27 files):
- Figure 5-source data 2/
- __MACOSX/._Figure 5-source data 2
- Figure 5-source data 2/5G_Gtr1-Myc_HA-Ser33_co-IP_Ser33_Input.tif
- __MACOSX/Figure 5-source data 2/._5G_Gtr1-Myc_HA-Ser33_co-IP_Ser33_Input.tif
- Figure 5-source data 2/.DS_Store
- __MACOSX/Figure 5-source data 2/._.DS_Store
- Figure 5-source data 2/5F_Ser33_PT_gel_pro-gln_upshift.tif
- __MACOSX/Figure 5-source data 2/._5F_Ser33_PT_gel_pro-gln_upshift.tif
- Figure 5-source data 2/5C_Ser33_PT_gel_rap_-N.tif
- __MACOSX/Figure 5-source data 2/._5C_Ser33_PT_gel_rap_-N.tif
- Figure 5-source data 2/5G_Gtr1-Myc_HA-Ser33_co-IP_INPUT_left-side.tif
- __MACOSX/Figure 5-source data 2/._5G_Gtr1-Myc_HA-Ser33_co-IP_INPUT_left-side.tif
- Figure 5-source data 2/5C_Ser33_PT_gel_SL.tif
- __MACOSX/Figure 5-source data 2/._5C_Ser33_PT_gel_SL.tif
- Figure 5-source data 2/5D_Ser33_PT_gel_Pib2-mutants.tif
- __MACOSX/Figure 5-source data 2/._5D_Ser33_PT_gel_Pib2-mutants.tif
- Figure 5-source data 2/5G_Gtr1-Myc_HA-Ser33_co-IP_INPUT_right-side.tif
- __MACOSX/Figure 5-source data 2/._5G_Gtr1-Myc_HA-Ser33_co-IP_INPUT_right-side.tif
- Figure 5-source data 2/GFP-Pib2_HA-Ser33_coIP.tif
- __MACOSX/Figure 5-source data 2/._GFP-Pib2_HA-Ser33_coIP.tif
- Figure 5-source data 2/5E_Ser33_PT_-gln_-leu.tif
- __MACOSX/Figure 5-source data 2/._5E_Ser33_PT_-gln_-leu.tif
- Figure 5-source data 2/5G_Gtr1-Myc_HA-Ser33_co-IP.tif
- __MACOSX/Figure 5-source data 2/._5G_Gtr1-Myc_HA-Ser33_co-IP.tif
- Figure 5-source data 2/GFP-Pib2_HA-Ser33_coIP_Ser33-Input.tif
- __MACOSX/Figure 5-source data 2/._GFP-Pib2_HA-Ser33_coIP_Ser33-Input.tif
- Figure 5-source data 2/5B_Ser33-IP_PT_gel.tif
- __MACOSX/Figure 5-source data 2/._5B_Ser33-IP_PT_gel.tif
