# Supplementary material for: The molecular logic of Gtr1/2- and Pib2-dependent TORC1 regulation in budding yeast
Source: eLife. 2025 Jul 7;13:RP94628. doi: 10.7554/eLife.94628 (PMC12234008; doi:10.7554/eLife.94628)
Supplement: Figure 5—figure supplement 1—source data 2. [file elife-94628-fig5-figsupp1-data2.zip]

Archive with 8 entries (7 files):
- Figure 5-figure supplement 1-source data 2/
- __MACOSX/._Figure 5-figure supplement 1-source data 2
- Figure 5-figure supplement 1-source data 2/5-supplement_ser33_pro-gln-shift_WT.tif
- __MACOSX/Figure 5-figure supplement 1-source data 2/._5-supplement_ser33_pro-gln-shift_WT.tif
- Figure 5-figure supplement 1-source data 2/5-supplement_ser33_pro-gln_shift_S7A.tif
- __MACOSX/Figure 5-figure supplement 1-source data 2/._5-supplement_ser33_pro-gln_shift_S7A.tif
- Figure 5-figure supplement 1-source data 2/5-supplement_ser33_pib2-coIP.tif
- __MACOSX/Figure 5-figure supplement 1-source data 2/._5-supplement_ser33_pib2-coIP.tif
