# Supplementary material for: The molecular logic of Gtr1/2- and Pib2-dependent TORC1 regulation in budding yeast
Source: eLife. 2025 Jul 7;13:RP94628. doi: 10.7554/eLife.94628 (PMC12234008; doi:10.7554/eLife.94628)
Supplement: Figure 6—source data 2. [file elife-94628-fig6-data2.zip]

Archive with 26 entries (25 files):
- Figure 6-source data 2/
- __MACOSX/._Figure 6-source data 2
- Figure 6-source data 2/6C_par32_sd_pro_-n.jpg
- __MACOSX/Figure 6-source data 2/._6C_par32_sd_pro_-n.jpg
- Figure 6-source data 2/6C_sch9_sd_gln_leu.tif
- __MACOSX/Figure 6-source data 2/._6C_sch9_sd_gln_leu.tif
- Figure 6-source data 2/6B_par32_-aas_wt_gtr1ko.tif
- __MACOSX/Figure 6-source data 2/._6B_par32_-aas_wt_gtr1ko.tif
- Figure 6-source data 2/6E_npr1_gln-pro.tif
- __MACOSX/Figure 6-source data 2/._6E_npr1_gln-pro.tif
- Figure 6-source data 2/6E_sch9_wt_and_npr1KO_glntopro.tif
- __MACOSX/Figure 6-source data 2/._6E_sch9_wt_and_npr1KO_glntopro.tif
- Figure 6-source data 2/6D_par32.tif
- __MACOSX/Figure 6-source data 2/._6D_par32.tif
- Figure 6-source data 2/6B_par32_-aas_pib2ko.tif
- __MACOSX/Figure 6-source data 2/._6B_par32_-aas_pib2ko.tif
- Figure 6-source data 2/6D_sch9_wt.tif
- __MACOSX/Figure 6-source data 2/._6D_sch9_wt.tif
- Figure 6-source data 2/6E_par32_pro-downshift.tif
- __MACOSX/Figure 6-source data 2/._6E_par32_pro-downshift.tif
- Figure 6-source data 2/6C_par32_sd_gln_leu.tif
- __MACOSX/Figure 6-source data 2/._6C_par32_sd_gln_leu.tif
- Figure 6-source data 2/6C_sch9_sd-pro_-n.tif
- __MACOSX/Figure 6-source data 2/._6C_sch9_sd-pro_-n.tif
- Figure 6-source data 2/6E_npr1ko_par32.tif
- __MACOSX/Figure 6-source data 2/._6E_npr1ko_par32.tif
