# Supplementary material for: The molecular logic of Gtr1/2- and Pib2-dependent TORC1 regulation in budding yeast
Source: eLife. 2025 Jul 7;13:RP94628. doi: 10.7554/eLife.94628 (PMC12234008; doi:10.7554/eLife.94628)
Supplement: Figure 8—source data 2. [file elife-94628-fig8-data2.zip]

Archive with 14 entries (13 files):
- Figure 8-source data 2/
- __MACOSX/._Figure 8-source data 2
- Figure 8-source data 2/8B_sch9_gtr1-2_off.tif
- __MACOSX/Figure 8-source data 2/._8B_sch9_gtr1-2_off.tif
- Figure 8-source data 2/8A_rps6_pro-gln_upshift_wt_pib2.tif
- __MACOSX/Figure 8-source data 2/._8A_rps6_pro-gln_upshift_wt_pib2.tif
- Figure 8-source data 2/8B_sch9_wt.tif
- __MACOSX/Figure 8-source data 2/._8B_sch9_wt.tif
- Figure 8-source data 2/8A_rps6_gtroff.tif
- __MACOSX/Figure 8-source data 2/._8A_rps6_gtroff.tif
- Figure 8-source data 2/8B_sch9_pib2KO_left-6-samples.tif
- __MACOSX/Figure 8-source data 2/._8B_sch9_pib2KO_left-6-samples.tif
- Figure 8-source data 2/8C_gtr1ON_par32_gln-pro.tif
- __MACOSX/Figure 8-source data 2/._8C_gtr1ON_par32_gln-pro.tif
